# Supplementary material for: Successful Incorporation of Exosome-Capturing Antibody-siRNA Complexes into Multiple Myeloma Cells and Suppression of Targeted mRNA Transcripts
Source: Cancers (Basel). 2022 Jan 23;14(3):566. doi: 10.3390/cancers14030566 (PMC8833399; doi:10.3390/cancers14030566)
Supplement: Supplementary file 1 [file cancers-14-00566-s001.zip]

Archive with 1 entries (1 files):
- cancers-1516107-supplementary.pdf
